# Supplementary material for: In Situ Nano-Indentation of a Gold Sub-Micrometric Particle Imaged by Multi-Wavelength Bragg Coherent X-ray Diffraction
Source: Materials (Basel). 2022 Sep 6;15(18):6195. doi: 10.3390/ma15186195 (PMC9501309; doi:10.3390/ma15186195)
Supplement: Supplementary file 1 [file materials-15-06195-s001.zip]

Archive with 1 entries (1 files):
- materials-1870371-Supplementary.pdf
